# Supplementary material for: Physiological Oxygen Levels in the Microenvironment Program Ex Vivo-Generated Conventional Dendritic Cells Toward a Tolerogenic Phenotype
Source: Cells. 2025 May 18;14(10):736. doi: 10.3390/cells14100736 (PMC12110723; doi:10.3390/cells14100736)
Supplement: Supplementary file 1 [file cells-14-00736-s001.zip]

Archive with 1 entries (1 files):
- cells-3598749-supplementary.pdf
